# Supplementary material for: Commercial Antivenoms Exert Broad Paraspecific Immunological Binding and In Vitro Inhibition of Medically Important Bothrops Pit Viper Venoms
Source: Toxins (Basel). 2022 Dec 20;15(1):1. doi: 10.3390/toxins15010001 (PMC9862972; doi:10.3390/toxins15010001)
Supplement: Supplementary file 1 [file toxins-15-00001-s001.zip]

Archive with 2 entries (2 files):
- toxins-2043404-supplementary S1.xlsx
- toxins-2043404-supplementary.pdf
